# Supplementary material for: Combined therapy of transarterial chemoembolization and stereotactic body radiation therapy versus transarterial chemoembolization for ≤5cm hepatocellular carcinoma: Propensity score matching analysis
Source: PLoS One. 2018 Oct 31;13(10):e0206381. doi: 10.1371/journal.pone.0206381 (PMC6209230; doi:10.1371/journal.pone.0206381)
Supplement: S1 Dataset — (XLSX) [file pone.0206381.s001.xlsx]

## Sheet: PSM
Group	Sex	age	DX stage	number of TACE	Etiology	LC	PVT	tumor type	Number	size	TX stage	OS(Tx)	OS(DX)	survive	target response	Recur	localPFS	Retype	ALLPFS(m)	overall response	ALLrecur	RILD	Cpchange	hepatitis	ALTchange	RT fx	RT times	RT dose	AFP	AST	ALT	albumin	total bil	Cr	PLT	INR	Na	ascites	HEP	Cpscore	AFPf	ASTf	ALTf	Albf	Bilf	Crf	PLTf	INRf	Naf
1	1	55	1	1	2	1	0	0	1	1.2	1	2	2	2	SD	0	2	0	2	SD	1	0	0	0	0.9	1800	3	5400	7.83	42	10	3.3	1.8	0.54	45	1.25	140	1	0	6	6.8	33	9	3.2	1.3	0.58	41	1.33	141
1	1	70	1	2	2	1	0	0	2	1	1	20	23	0	CR	0	20	0	20	CR	0	0	0	0	1.06667	2000	3	6000	3.52	23	15	4.1	0.6	1.88	146	1.06	143	1	0	5	1.8	27	16	4.2	0.7	1.84	112	1.01	141
1	2	84	1	2	1	1	0	0	1	3.5	2	24	57	1	CR	0	24	0	24	CR	0	0	0	0	0.666667	2000	3	6000	1.62	20	18	3.9	0.5	2.79	275	0.85	139	1	0	5	16.4	17	12	4.4	0.3	3.11	170	0.82	136
1	2	64	2	8	1	1	0	0	1	3.4	1	29	158	0	CR	0	29	0	29	CR	0	0	0	0	1.16667	840	5	4200	9.66	23	6	4.8	0.6	0.67	169	0.95	143	1	0	5	11.7	18	7	4.9	0.4	0.7	149	0.98	142
1	1	62	1	3	1	1	0	0	1	1	1	31	35	0	CR	0	31	0	31	CR	0	0	0	0	0.8	1800	3	5400	0.96	22	15	3.5	0.4	0.69	193	1.14	139	1	0	5	2.8	25	12	4	0.8	0.79	223	1.1	135
1	1	78	2	3	1	1	0	0	1	2.6	1	32	87	0	CR	0	32	0	32	CR	0	0	1	0	0.6875	2000	3	6000	4.01	17	16	3.9	0.6	1.38	182	0.99	143	2	0	5	7.92	19	11	3.8	0.6	1.34	212	1.01	142
1	2	77	0	4	3	1	0	1	1	1.2	1	42	44	0	CR	0	42	0	42	CR	0	0	0	0	0.897959	2000	3	6000	35.63	79	49	3.2	0.7	0.95	60	0.88	143	1	0	6	35	59	44	3.5	0.6	0.93	78	0.91	143
1	1	67	2	2	1	1	0	0	1	1.5	1	78	137	0	CR	0	78	0	78	CR	0	0	0	0	1.72727	1900	3	5700	2.99	33	22	4.4	0.9	0.9	189	1.06	141	1	0	5	5	54	38	4.3	0.9	0.8	142	1.04	140
1	1	76	1	2	2	1	0	1	3	1.1	1	3	7	0	CR	0	3	1	3	PD	1	0	0	0	0.933333	1000	5	5000	114.71	35	15	3.7	0.6	1.14	174	1.1	144	1	0	5	27.6	22	14	3.6	1	1.07	160	1.08	139
1	1	65	1	4	2	1	0	0	2	2.4	1	12	60	2	SD	1	7	1	7	PD	1	0	1	0	0.666667	1000	5	5000	15.38	45	48	3.5	0.6	1.21	167	0.83	140	2	0	6	53.15	35	32	3.1	0.5	0.86	130	0.9	146
1	1	49	0	7	2	1	0	0	2	1	1	60	81	0	CR	0	60	1	40	PD	1	0	0	0	0.795918	2000	3	6000	5.71	82	49	3.4	1.5	0.74	84	1.22	141	1	0	6	6	53	39	3.6	2.5	0.66	69	1.27	141
1	1	44	1	11	2	1	0	0	4	1.3	2	8	48	1	CR	0	8	2	2	PD	1	0	-1	0	0.913043	760	5	3800	143.02	54	23	3.1	1	1.55	66	1.24	140	1	0	7	29.6	61	21	2.8	1.9	1.56	67	1.17	138
1	1	60	2	4	3	1	0	1	5	2	2	10	19	0	CR	0	10	2	3	PD	1	0	1	0	0.837209	2000	3	6000	135.1	112	43	3.5	0.9	0.76	41	1.16	146	1	0	5	69	105	36	2.9	1.7	0.67	43	1.18	139
1	2	51	2	6	2	1	0	0	2	3.6	2	28	84	1	SD	0	28	2	3	PD	1	1	3	0	0.842105	1500	3	4500	69.9	36	19	3.6	1.1	0.59	40	1.26	143	2	0	5	66	39	16	2.8	1.2	0.56	41	1.05	140
1	1	70	0	6	2	1	0	1	4	1.9	2	2	114	1	CR	0	2	2	4	PD	1	1	3	0	0.8	800	5	4000	2.05	54	15	2	2.9	0.71	53	1.36	130	3	0	8	1.1	41	12	2.1	13.9	2.09	52	1.64	126
1	1	62	1	3	2	1	0	0	1	1.5	1	19	25	0	CR	0	19	2	10	PD	1	0	-1	0	0.928571	2000	3	6000	146.55	41	14	3.2	0.4	1.44	83	1.1	140	1	0	7	54.7	41	13	3.2	0.7	1.41	78	1.08	140
1	2	72	0	3	2	0	0	0	2	2.2	1	17	23	0	CR	0	17	2	12	PD	1	0	0	0	0.690476	2000	3	6000	50.52	58	42	4.2	0.7	0.66	75	1.22	144	1	0	5	22.3	44	29	3.6	0.5	0.53	68	1.23	141
1	1	58	0	1	4	1	0	0	2	2.1	1	13	44	2	CR	0	13	2	13	SD	1	0	-1	0	1.65217	2000	3	6000	4.38	28	23	4.2	0.5	0.76	104	0.92	141	1	0	6	5.68	40	38	4.1	0.5	0.76	96	0.94	140
1	1	63	1	6	2	1	0	0	1	1.6	1	35	71	0	CR	0	35	2	16	PD	1	0	1	0	0.666667	2000	3	6000	32.92	26	9	3.5	1	0.96	43	1.03	137	1	0	5	25.4	23	6	3.1	1.3	0.61	35	0.99	139
1	1	46	2	4	2	1	0	1	3	5	3	7	8	2	CR	0	7	3	3	PD	1	0	0	0	1.04545	660	5	3300	47.68	59	22	3.8	0.9	0.69	201	1.15	138	2	0	6	258	76	23	4	1.4	0.63	89	1.09	141
1	1	72	0	2	2	1	0	1	2	3.5	1	9	94	0	CR	0	9	0	9	CR	0	0	1	0	3.25	1500	4	6000	2.8	35	24	4.1	0.3	0.9	163	1.07	149	0	0	5	3.9	89	78	3.1	0.6	1.2	130	1.02	141
1	1	51	2	3	2	1	0	0	1	1.5	1	11	50	0	CR	0	11	0	11	CR	0	0	0	0	1.47368	1500	4	6000	2.8	27	19	4.4	0.9	1.1	182	1.07	141	0	0	5	3.6	37	28	4.2	0.6	1.1	130	0.97	140
1	1	58	1	1	2	1	0	0	1	4	1	19	28	1	CR	0	19	0	19	CR	0	1	2	0	3.8	1200	4	4800	2.2	31	5	2.9	1.2	1.7	49	1.35	135	1	0	7	2.6	25	19	3	2.2	1.7	35	1.47	137
1	1	69	1	2	1	1	0	1	1	3.1	1	24	25	0	CR	0	24	0	24	CR	0	1	2	0	0.6875	1500	4	6000	3.8	20	16	3.9	0.8	1.3	92	1.1	130	1	0	5	3.8	26	11	3.2	0.5	1.2	70	1.11	134
1	1	47	1	1	1	1	0	0	1	3.5	1	33	36	0	CR	0	38	0	36	CR	0	0	0	0	0.307692	2000	3	6000	3.4	31	39	3.5	1.1	1	102	1.25	135	0	0	6		38	12	3.4	1.2	1.1	70	0.97	134
1	1	70	1	3	1	1	0	2	3	1.8	1	24	26	1	PD	1	1	1	3	PD	1	0	0	0	0.892857	1000	4	4000	72.9	61	28	2.4	1.7	1.2	60	1.27	131	0	0	7	6.9	53	25	2.6	2.3	1.2	46	1.54	134
1	2	76	2	1	3	1	0	1	2	1.5	2	4	5	0	CR	0	8	1	4	PD	1	1	2	0	1.58333	1500	4	6000	4.9	55	24	2.7	0.3	0.9	192	0.97	143	2		7	6.6	91	38	2	0.5	1	138	0.97	139
1	1	76	1	2	3	1	0	0	1	2.5	1	15	123	1	CR	0	15	1	8	PD	1	0	1	0	1.59091	1000	5	5000	2.8	33	22	3.6	0.7	1	120	2.55	141	0	0	5		58	35	3.4	0.9	1	107	3.17	131
1	1	62	1	6	2	1	0	0	1	1.7	1	47	67	1	CR	0	47	1	8	PD	1	0	0	0	2.1	1000	5	5000	2.2	29	20	4.1	0.5	0.9	157	1.04	143	0	0	5		36	42	4.2	0.4	1	107	1.14	134
1	1	67	0	2	2	0	0	0	1	2	1	55	61	0	CR	0	55	1	15	PR	1	0	0	0	1.63636	1500	4	6000	2.5	33	11	3.6	0.8	1.5	194	0.93	141	0	0	5	3.3	22	18	3.9	1.1	1.4	180	0.93	134
1	1	63	1	3	1	1	0	1	2	2	1	10	23	0	CR	0	10	2	3	PD	1	1	2	0	1.54545	1500	3	4500	4640	37	11	2.6	1.4	0.9	112	1.3	135	1	0	8	2065	93	17	2.1	2.3	1	76	1.4	139
1	2	76	1	1	4	1	0	1	3	1.5	1	12	13	0	CR	0	12	2	4	PD	1	1	2	0	3.33333	1500	4	6000	6.6	44	9	2.7	0.3	0.9	192	1.06	136	2	0	7		74	30	2.4	0.8	1	186	1.14	137
1	1	73	1	1	1	1	0	0	1	4	1	6	6	1	CR	0	6	2	5	PD	1	1	6	0	3.33333	1000	5	5000	3	24	24	4.5	0.7	1	265	1.2	140	2	0	5		122	80	2.4	24.9	1.3	186	1.14	133
1	1	56	0	10	2	0	0	1	1	2	2	45	121	0	PD	1	22	2	7	PD	1	0	0	0	0.75	1500	4	6000	5.5	56	36	4	0.9	0.9	182	1.01	141	0	0	5	6.1	36	27	4	0.7	1	120	1.14	143
1	1	56	2	4	2	1	0	1	1	3.5	2	25	83	1	CR	0	23	2	8	PD	1	0	-1	0	0.892857	1200	4	4800	17.8	25	28	3.9	1.1	1.4	63	1.11	140	0	0	6	28.6	30	25	3.9	1.4	1.4	66	1.16	143
1	1	55	1	4	2	1	0	1	2	1	1	19	27	0	CR	0	19	2	9	PD	1	0	0	0	1.32692	1200	4	4800	10.9	60	52	3.1	1.2	1	55	1.14	140	0	0	6	3.5	88	69	3.4	1.6	0.9	35	1.14	132
1	1	53	0	7	2	1	0	1	2	3.5	2	52	135	0	CR	0	52	2	12	PD	1	0	1	0	0.689655	1500	4	6000	23.2	33	29	3.7	1.1	0.8	165	1.03	142	0	0	5	7.1	45	20	3.3	1.1	1	108	1.02	137
1	2	75	1	1	3	1	0	0	1	2.5	1	24	111	0	CR	0	24	2	17	PD	1	1	3	0	2.35714	1500	4	6000	16.7	42	14	2.5	1.3	0.8	178	0.97	143	2	0	7	15	51	33	2.4	2	0.8	190	1.54	132
1	1	72	1	3	2	0	0	0	1	2.5	1	47	89	1	CR	0	47	2	27	CR	0	1	0	1	5.33333	1500	4	6000	2.7	20	9	3.8	0.4	1	190	1.06	142	0	0	5	2.7	50	48	4.2	0.9	1	122	1.02	137
1	1	51	2	3	2	1	0	1	1	2	2	38	163	0	CR	0	36	2	34	PD	1	0	0	0	0.228571	1500	4	6000	9.5	52	175	4	0.8	1	111	1.11	143	0	0	5	34.5	39	40	3.9	0.6	1	112	1.04	143
1	1	50	2	4	2	1	0	1	1	3	2	24	31	1	CR	0	24	3	4	PD	1	0	0	0	0.55814	1200	4	4800	790	71	43	3.6	0.3	1	189	1.08	135	0	0	5	1100	31	24	4.1	0.5	0.9	164	1.14	143
1	1	54	1	2	2	1	0	0	1	1.5	1	5	10	0	CR	0	5	0	5	CR	0	0	0	0	1.86667	2000	3	6000	4	28	15	4.2	0.7	0.7	131	0.97	143	0	0	5	5.77	29	28	3.9	0.5	0.7	164	1.02	132
1	2	79	1	0	3	1	0	0	1	3	1	8	8	0	CR	0	5	0	5	CR	0	0	1	0	0.961538	1400	4	5600	338.1	94	52	3.8	0.9	0.8	199	1.11	138	0	0	5	168	122	50	2.9	1.2	0.9	184	1.18	137
1	1	52	0	9	1	1	0	0	1	2.4	2	9	64	1	CR	0	7	0	7	CR	0	1	4	0	1.07143	1100	5	5500	6.59	30	28	2.2	2.6	0.7	84	1.39	137	0	0	8	8.61	36	30	2.8	6.5	0.6	64	1.49	143
1	1	50	2	7	1	1	0	0	1	2.6	1	30	42	1	CR	0	23	0	23	CR	0	1	2	0	1.44444	2000	3	6000	6.38	25	9	3.6	0.9	0.9	88	1.15	141	0	0	5	11.7	31	13	3.1	1.1	0.9	64	1.1	143
1	2	57	0	3	2	1	0	1	2	1.5	2	27	77	0	CR	0	27	0	27	CR	0	0	0	0	0.454545	2000	3	6000	445	29	22	4.5	0.9	0.3	126	0.97	143	0	0	5	415	19	10	4.3	1	0.4	94	1.49	143
1	1	38	0	1	2	1	0	0	1	1	1	28	30	0	CR	0	28	0	28	CR	0	0	0	0	1.03571	2000	3	6000	7	23	28	4.2	0.6	1.2	222	1.06	143	0	0	5	ㅡ	28	29	4.1	0.8	1	112	1.1	138
1	2	51	1	7	2	1	0	0	1	1.1	1	29	88	0	CR	0	29	0	29	CR	0	0	0	0	0.873239	2000	3	6000	43	106	71	4.1	0.8	0.9	107	0.97	143	0	0	5	56	64	62	4	0.9	0.8	105	1.1	143
1	1	64	0	3	2	1	0	1	2	1.8	1	31	104	0	CR	0	34	0	34	CR	0	0	0	0	1.2	2000	3	6000	6.3	20	20	4.3	1	1.4	108	1.04	133	0	0	5	2.1	26	24	4.2	0.8	1.3	184	1.07	138
1	2	58	0	1	2	1	0	0	1	1.3	1	34	36	0	CR	0	34	0	34	CR	0	0	0	0	1.11364	1500	3	4500	15	34	44	4	0.4	0.7	151	1	143	0	0	5	5	50	49	4.2	0.5	0.5	64	1.24	143
1	1	57	1	1	2	1	0	0	1	2.5	1	30	32	0	CR	0	35	0	35	CR	0	0	0	0	1.2069	1500	3	4500	1.96	42	58	4.1	0.2	1	248	1.04	140	0	0	5	2.46	61	70	3.8	0.3	0.9	112	1.38	143
1	2	59	0	1	2	1	0	0	1	1.5	1	21	23	0	CR	0	36	0	36	CR	0	0	0	0	1.29412	2000	3	6000	2.14	31	34	4.4	0.8	0.6	100	1.42	139	0	0	5	2.42	40	44	4.4	1.2	0.6	66	1.27	138
1	2	79	0	1	2	1	0	1	1	0.9	1	43	45	0	CR	0	43	0	43	CR	0	0	0	0	0.842105	2000	3	6000	1.72	24	19	4.4	1	0.7	112	1.14	145	0	0	5	2.24	21	16	4.5.	1.4	7	109	1.12	140
1	1	70	1	1	2	1	0	0	1	2.5	1	51	54	0	CR	0	51	0	51	CR	0	0	1	0	1.94118	2000	3	6000	2.03	28	17	4.3	0.7	0.8	64	1.16	146	0	0	5	3	50	33	4.2	2	0.9	112	1.38	139
1	1	62	0	3	1	1	0	0	1	1	1	71	94	0	CR	0	71	0	71	CR	0	0	1	0	1.13333	1300	4	5200	2738	58	15	3.3	0.8	1	71	1.31	143	0	0	5	20	54	17	3.2	1.7	1.1	123	1.27	143
1	2	65	2	6	2	1	0	1	2	4.5	2	4	19	0	PD	1	4	1	4	CR	0	1	2	0	0.316456	2000	3	6000	19328	184	79	3.7	1	0.6	77	1.18	138	0	0	5	52206	52	25	3.1	1.6	0.7	122	1.12	140
1	1	57	1	11	2	1	0	1	3	2	2	18	38	0	PD	1	2	1	5	PD	1	0	1	0	4.26667	1600	3	4800	25.59	37	15	4.6	0.6	0.9	190	1.07	140	0	0	5	73.99	65	64	3.5	0.5	0.8	116	1.07	139
1	1	45	2	2	2	1	0	0	1	5	2	5	9	0	PD	1	5	1	5	PD	1	0	0	0	0.914894	1000	4	4000	114	46	47	4.7	1.5	1.1	98	1.13	142	0	0	5	97.2	49	43	4.1	1.5	0.8	75	1.24	143
1	2	64	2	0	3	1	0	1	2	6	2	6	26	0	PD	1	6	1	6	PD	1	1	3	0	0.592593	1000	4	4000	958	48	27	3.6	1.8	0.8	32	1.39	140	0	0	5	39.96	32	16	3.5	3.6	0.6	23	1.38	141
1	2	58	0	5	3	1	0	1	2	2.4	2	13	68	0	CR	0	3	2	3	PD	1	1	3	0	2.125	1500	4	6000	659.4	27	16	4.4	1	0.6	110	1.2	143	0	0	5	5801	31	34	3.2	2.4	0.6	58	1.27	138
1	1	74	1	4	1	1	0	0	1	2	2	6	28	1	CR	0	4	2	4	PD	1	0	1	0	2	1800	3	5400	97	26	16	2.7	0.3	0.6	131	0.97	143	0	0	7	1210	49	32	2.3	0.2	0.5	112	1.12	139
1	1	57	1	8	2	1	0	1	2	1.2	1	22	74	0	CR	0	21	2	4	PD	1	0	0	0	1.73333	1800	3	5400	9.41	18	15	4.5	0.9	0.8	160	1.01	138	0	0	5	6.29	32	26	4.8	1	8	123	1.12	138
1	2	73	0	3	2	0	0	0	1	4.7	1	6	133	1	CR	0	6	2	4	PD	1	0	0	0	0.823529	1200	4	4800	5.5	24	17	3.6	0.4	0.4	176	1.15	136	0	0	5	3461	33	14	3.5	0.7	0.4	122	1.42	134
1	1	63	1	3	1	1	0	0	1	2.3	2	19	32	0	CR	0	8	2	8	PD	1	0	0	0	1.6	1600	3	4800	2.34	13	10	3.9	0.3	1.4	198	1.1	140	0	0	5	3.77	22	16	4.6	0.7	1.2	123	1.42	138
1	1	73	2	4	1	1	0	0	1	4.2	1	10	22	0	CR	0	10	2	8	PD	1	0	0	0	0.766667	1500	4	6000	13	27	30	3.4	0.3	2.2	190	0.97	145	0	0	6	13.56	28	23	3.2	0.3	2.4	150	0.94	134
1	1	72	1	10	1	1	0	0	1	1	1	29	82	1	CR	0	28	2	9	PD	1	0	0	0	0.666667	1000	4	4000	4	26	12	3.6	0.8	0.5	128	1.08	137	0	0	5	5.08	31	8	3.7	0.5	0.7	148	1.49	138
1	1	66	1	3	3	1	0	0	1	2.4	1	24	25	1	CR	0	22	2	9	PD	1	0	-1	0	2.53097	1450	4	5800	78	37	113	2.9	2.5	0.8	80	1.21	137	0	0	7		268	286	3.5	1.8	0.7	67	1.21	139
1	1	65	0	1	2	1	0	0	1	1.8	1	18	34	1	CR	0	18	2	11	PD	1	0	0	0	1.21875	2000	3	6000	25	38	32	3.8	0.7	0.9	72	1.16	143	0	0	5	4.7	36	39	4.1	1.6	0.9	68	1.49	141
1	2	76	1	2	3	1	0	1	2	2.4	1	15	22	0	CR	0	15	2	15	PD	1	1	4	0	1.375	1700	3	5100	54	63	40	2.9	2.8	0.5	37	1.47	143	0	0	7	76	59	55	3.3	2.8	0.5	32	1.02	142
1	1	67	0	7	1	1	0	0	1	1	1	20	101	0	CR	0	35	2	16	PD	1	0	0	0	0.416667	1800	3	5400	6	88	60	4	1.7	0.9	56	0.97	143	0	0	5	9	91	25	3.7	1.2	1	50	1.09	141
1	1	57	1	4	2	1	0	1	1	2.5	1	37	67	0	CR	0	38	2	17	PD	1	0	0	0	0.820513	2000	3	6000	6.8	27	39	3.9	1.3	0.8	247	1.06	139	0	0	5	6.85	36	32	3.9	0.9	0.9	132	1.6	140
1	1	78	1	2	1	1	0	0	1	2.2	1	21	43	0	CR	0	24	2	18	PD	1	0	0	0	1.4	1700	3	5100	3.81	19	10	4	0.7	1.1	114	1.06	138	0	0	5	4.2	35	14	4.6	0.8	1	132	1.12	140
1	1	60	1	4	1	1	0	1	2	1.7	1	28	35	0	CR	0	33	2	28	CR	0	0	0	0	1	2000	3	6000	10	13	13	4	0.3	0.9	226	1.08	141	0	0	5	7	14	13	4.3	0.8	0.7	237	1.12	138
1	1	48	1	1	2	1	0	1	3	1.9	1	38	53	0	CR	0	40	2	37	PD	1	0	0	0	0.869565	1866.67	3	5600	43.5	29	23	4	1.9	1	68	1.07	141	0	0	5	21.43	30	20	3.7	1.9	0.8	74	1.07	134
1	1	62	1	4	1	1	0	0	2	1	1	35	117	0	CR	0	41	2	41	PD	0	0	0	0	0.5	2000	3	6000	2.76	26	20	4.5	0.9	0.7	261	1.03	141	0	0	5	2	23	10	4.1	1.1	0.8	71	1.17	141
1	1	56	1	0	4	1	0	0	1	1.7	1	4	23	0	PR	0	4	0	4	PR	0	0	0	0	1.86111	600	5	3000	25.3	50	36	2.5	1.03	1.3	48	1.21	132	1	0	7	19.6	106	67	2.8	1.63	1.6	60	1.21	137
1	1	63	1	4	2	1	0	0	1	1	1	5	8	0	CR	0	5	0	5	CR	0	0	0	0	0.866667	1300	4	5200	5.8	60	15	4	1.12	1	82	1.19	142	1	0	5	7.8	62	13	3.5	1.67	1	71	1.17	138
1	1	55	1	3	2	1	0	0	1	1	1	18	40	0	CR	0	18	0	18	CR	0	0	0	0	0.75	1200	4	4800	3.1	22	16	4.1	1.27	1.1	196	1.05	143	1	0	5	2.8	22	12	4.2	1.4	1	158	1.1	141
1	1	50	1	0	2	1	0	0	1	1	1	23	49	0	CR	0	23	0	23	CR	0	0	0	0	3.66667	1500	4	6000	2.8	12	3	3.6	0.37	2.2	132	0.97	140	1	0	5	1.9	16	11	3.8	0.96	2.3	125	1	138
1	1	65	1	6	2	1	0	1	1	5.3	2	3	114	0	PR	0	3	2	3	PD	1	0	0	0	1.65957	1100	4	4400	920	44	47	3.9	0.94	1	67	1.12	135	1	0	5	202	56	78	3.9	1.6	1.1	66	1.11	134
1	1	80	2	7	3	1	0	1	3	4	2	12	61	0	PR	0	12	2	4	PD	1	0	1	0	0.823529	1400	4	5600	8.6	54	17	3.5	0.6	1.2	211	1	135	1	0	5	73.5	68	14	3.2	0.86	1.1	138	1	138
1	2	75	1	0	4	1	0	0	1	1.2	1	16	68	0	SD	1	4	2	6	PD	1	0	0	0	0.833333	1200	4	4800	3.6	24	6	3.7	0.43	1.4	89	1.09	135	2	0	6	4.9	25	5	3.9	0.75	1.5	62	1.14	134
1	1	52	1	5	2	1	0	0	1	0.9	1	21	67	0	PR	0	21	2	18	PD	1	0	-1	0	1.125	1500	4	6000	3.7	24	16	4.2	1.35	1.3	73	1.09	141	1	0	6	4.4	35	18	4	1.79	1.2	56	1.15	142
1	1	58	1	5	1	1	0	0	1	1.9	1	33	58	1	CR	0	33	2	18	PD	1	0	1	0	1.05882	1300	4	5200	10.4	40	17	3.5	2	0.9	81	1.2	141	1	0	6	12.6	56	18	3.1	2.73	1.1	90	1.24	138
2	1	47	0	1	2	1	0	0	1	1	0	3	3	0	CR	0	3	0	3	CR	0								125	23	23	4.7	0.7	0.8	154	1.15	142	0	0	5	2.4	30	34	4.4	0.5	0.8	136	1.16	142
2	1	48	1	1	2	1	0	0	1	3	1	7	7	0	CR	0	6	0	6	CR	1								324	37	25	2.4	3	0.8	67	1.88	141	1	0	10	14.7	53	23	2.5	3.9	1	40	1.69	137
2	1	52	1	1	2	0	0	1	2	2	1	40	41	0	CR	0	11	0	11	CR	0								157	33	44	4.1	0.4	1	172	1.09	142	0	0	5	8.7	26	24	4.4	0.3	1.1	218	1.12	141
2	1	79	1	1	1	1	0	0	1	2.5	1	12	13	0	CR	0	12	0	12	CR	1								3.8	49	27	3.2	1.8	1.2	88	1.59	139	0	0	6	3.2	45	22	3.7	2.3	1.2	93	1.58	141
2	1	59	1	3	2	1	0		2	4.3	1	17	26	0	CR	0	17	0	17	PD	1								4.4	35	36	4.2	0.7	1	160	1.05	256	0	0	5	2.9	62	17	3.8	0.7	0.8	165	1.06	142
2	1	49	1	1	1	1	0	1	2	2	1	23	25	0	CR	0	22	0	18	CR	0								5.7	67	17	3.1	2	0.9	94	1.27	136	0	0	7	8.7	93	28	2.6	3.1	0.8	90	1.49	141
2	1	38	2	2	1	1	0	0	1	2	1	19	22	0	CR	0	19	0	19	CR	0								4.8	61	16	3.1	1.5	0.8	52	1.09	130	0	0	6	4.6	81	38	3.1	0.8	0.9	112	1.02	140
2	1	60	1	2	2	1	0	1	3	2	1	20	21	0	CR	0	20	0	20	CR	0								16.9	42	48	4.2	0.5	1	207	1.03	142	0	0	5	7.1	38	37	4.5	0.4	1.2	185	1.09	140
2	1	73	1	1	2	1	0	1	2	2	1	25	25	0	CR	0	25	0	25	CR	0								242	19	22	3.7	1.1	0.9	107	0.99	141	0	0	5	3.4	23	20	3.8	1	1	133	1.02	138
2	1	41	2	1	2	1	0	0	0	4	2	26	26	0	CR	0	26	0	26	CR	1								4119	67	84	3.7	0.5	0.8	146	1.12	138	0	0	5	23.1	30	39	4	0.6	0.9	216	1.12	134
2	1	55	0	1	1	1	0	0	1	1.7	0	29	29	1	CR	0	28	0	28	CR	0								385	71	57	2.3	3.1	0.8	76	1.71	133	0	0	10	9.6	39	34	3.7	1.2	0.9	61	1.36	141
2	2	65	1	1	2	1	0	0	1	2	1	34	34	0	CR	0	34	0	34	CR	0								2.3	29	20	4.2	0.5	0.9	80	1.02	144	0	0	5	2.5	29	20	4.1	0.7	0.7	81	1.05	137
2	1	77	1	1	2	1	0	0	1	2.5	1	40	40	0	CR	0	37	0	37	CR	1								77.9	27	12	4	0.8	1.1	145	1.05	142	0	0	5	2.4	29	8	3.9	0.7	1	200	1.12	138
2	1	78	1	1	4	0	0	0	1	4.5	1	38	38	0	CR	0	37	0	37	CR	1								4.6	22	35	3.7	0.4	1.3	287	1.03	143	0	0	5	2.7	22	8	4.1	0.5	1.2	122	1.1	141
2	1	49	1	1	2	0	0	0	1	2	1	42	43	0	CR	0	38	0	38	CR	0								2.7	33	29	4.2	0.6	1.1	150	1.05	140	0	0	5	2.6	45	46	4.2	0.8	0.9	213	1.18	134
2	2	75	0	1	2	2	0	0	1	1.5	0	56	58	0	CR	0	6	0	6	CR	0								3.2	24	15	3.6	0.4	1.1	145	1.1	143	0	0	5	2.8	16	9	4.1	0.5	0.9	148	1.01	138
2	1	76	0	1	2	0	0	0	1	1.5	0	60	60	0	CR	0	53	0	53	CR	0								41.4	32	38	3.6	0.8	1.1	124	1.04	142	0	0	5	2.5	18	13	4.1	0.9	1.3	182	1.07	141
2	2	74	0	1	2	1	0	0	1	1.3	0	57	58	1	CR	0	54	0	54	CR	0								0.6	52	41	4.1	0.3	0.8	167	0.94	144	0	0	5	0.96	27	24	3.9	0.4	1	191	1.09	138
2	1	64	1	2	2	1	0	0	1	1.5	1	59	78	0	CR	0	56	0	56	CR	0								6.7	17	16	4.9	0.3	1.1	100	0.96	136	0	0	5	2.4	24	16	4.7	0.6	1	162	1.15	140
2	2	74	1	1	1	0	0	0	1	3	1	60	61	0	CR	0	60	0	60	CR	0								>200	39	33	3.5	0.7	0.9	150	1.08	145	0	0	5	3.2	30	16	3.3	0.7	0.8	125	1.22	144
2	1	60	0	1	1	1	0	0	1	1.5	0	69	69	1	CR	0	61	0	61	CR	0								7.2	96	45	3.6	1.4	0.8	77	1.01	133	0	0	5	4.3	60	47	3.8	0.7	0.8	124	1.03	132
2	1	51	0	2	2	1	0	0	1	1.5	0	63	109	0	CR	0	63	0	63	CR	0								3.9	29	17	3.7	0.8	1.3	133	1.14	142	0	0	5	2.6	27	18	3.9	1.4	1.1	119	1.07	141
2	1	46	0	1	2	1	0	1	1	1.8	0	72	74	0	CR	0	72	0	72	CR	0								1.4	23	19	3.9	0.6	0.8	166	1.15	141	0	0	5	1.4	45	35	5.2	0.9	0.9	139	1.24	142
2	2	84	2	1	2	1	0	0	1	5.5	2	2	16	1	PD	1	2	1	2	PD	1								25140	91	71	3.6	0.9	1.2	89	0.95	144	1	0	5		74	93	2.5	1.4	1.6	35	1.12	132
2	1	49	1	1	2	1	0	1	3	1	1	22	23	1	PD	1	2	1	2	PD	1								11	31	17	3.4	0.8	0.9	56	1.21	139	0	0	6	6706	800	432	3.6	5.8	0.7	46	2.11	138
2	1	73	1	7	1	1	0	0	1	1	0	31	76	0	PD	1	2	1	2	PD	1								12.9	27	19	4.3	0.3	1.1	147	1.04	142	0	0	5	24.9	32	39	4.4	0.6	1	152	0.95	141
2	1	60	1	4	1	1	0	1	2	2	1	12	52	1	PD	1	3	1	3	PD	1								5.6	56	16	2.8	3.3	1.1	47	1.67	134	0	0	8	7	48	12	2.7	2.1	0.9	57	1.65	133
2	1	63	2	1	4	1	0	1	4	4	2	17	18	0	PD	1	3	1	3	PD	1								11.5	40	35	3.8	0.7	1	190	0.97	143	0	0	5	17	29	22	3.9	0.5	1	185	0.94	141
2	2	57	1	9	3	1	0	1	3	2.3	1	36	36	0	PD	1	3	1	3	PD	1								9.4	53	52	3.3	0.5	0.6	81	1.13	143	0	0	6	6.6	56	54	3.8	0.6	0.6	124	1.15	141
2	1	55	2	1	2	1	0	0	1	1	0	13	24	0	PD	1	3	1	3	PD	1								4.9	35	44	3.6	0.5	1	133	1.18	141	0	0	5	5.5	29	40	4.1	0.9	1	138	1.14	133
2	1	70	1	3	2	1	0	1	4	5	2	17	83	1	PD	1	4	1	4	PD	1								22.1	26	13	1.9	0.8	0.9	90	1.46	136	0	0	7	8.8	32	13	2.3	1.5	1	72	1.4	137
2	1	54	1	7	2	1	0	1	2	2	2	52	53	0	PD	1	4	1	4	PD	1								4.4	70	66	3.4	0.4	0.9	128	0.99	138	0	0	6	3.8	49	49	3.8	0.4	1.1	189	10.1	140
2	1	63	1	6	2	1	0	0	1	1	0	33	98	1	PD	1	4	1	4	PD	1								4	35	22	3.4	1.4	0.8	81	1.11	138	0	0	6	3.3	22	16	3.6	1.6	0.9	86	1.06	137
2	2	60	0	3	3	1	0	0	1	1	0	38	40	1	PD	1	5	1	5	PD	1								17.6	36	24	3.7	1.1	0.9	66	1.33	142	0	0	5	7.7	33	30	3.7	1.2	0.9	52	1.32	139
2	2	55	1	2	4	1	0	0	1	3.5	1	36	36	0	PD	1	5	1	5	PD	1								2.6	36	24	3.1	1.3	0.8	62	1.6	142	0	0	6	2.7	37	9	3.7	1.2	0.8	84	1.35	140
2	1	74	2	5	2	1	0	1	3	4.2	2	15	15	0	PD	1	6	1	6	PD	1								2.5	82	25	3.5	0.2	1.1	184	0.96	140	0	0	5	2.3	55	15	3.5	0.4	1	195	1.03	140
2	1	64	2	12	1	1	0	1	3	2	1	45	51	1	PD	1	6	1	6	PD	1								3.6	63	21	4	0.5	1.1	80	0.95	141	0	0	5	4.7	45	16	3.8	0.4	1.1	77	1.04	136
2	2	67	0	4	2	1	0	1	2	1.5	1	18	33	0	CR	1	6	1	6	PD	1								8.4	34	26	3.1	0.4	1.3	72	1.38	137	1	0	8	69.1	31	23	3.7	0.9	1	69	1.26	139
2	1	65	1	2	2	1	0	1	2	2.4	1	7	8	0	PD	1	7	1	7	PD	1								8.3	75	59	2.9	0.7	1.7	102	1.05	136	0	0	6		53	35	2.9	0.7	1.7	89	1.07	137
2	1	58	1	2	2	1	0	1	2	1.5	1	9	29	1	PD	1	7	1	7	PD	1								8.4	21	18	4.1	0.6	1	211	1.09	139	0	0	5	9.5	36	39	4.2	0.6	1.1	187	1.1	139
2	1	69	2	5	2	1	0	1	2	1.5	0	19	24	0	PD	1	10	1	10	PD	1								5.9	57	35	3.1	0.9	0.9	84	1.12	139	0	0	6	7.8	53	32	3.5	1	1.1	92	1.06	137
2	1	59	1	1	1	1	0	1	2	2.1	1	12	12	0	PD	1	11	1	11	PD	1								4.4	44	24	2.8	1.5	0.9	69	1.32	140	0	0	7	3.2	69	36	3.2	2.9	0.8	45	1.25	142
2	1	64	1	5	2	1	0	0	2	1.5	1	36	40	0	PD	1	11	1	11	PD	1								5.9	43	14	3.7	0.6	1.3	119	0.96	141	0	0	5	10.6	45	18	3.7	0.7	1.1	109	1.11	139
2	1	64	1	2	4	1	0	0	1	2.5	1	18	18	0	PD	1	14	1	14	PD	1								3.5	49	39	4.2	0.6	1.1	112	1.12	143	0	0	5	3.4	27	37	4.4	0.8	1.1	98	1.04	142
2	1	65	1	1	2	1	0	1	2	2	1	19	20	1	PD	1	15	1	15	PD	1								1.3	24	18	4.2	0.5	1	106	0.98	144	0	0	5	3	22	24	4.3	0.7	0.8	151	1.06	140
2	1	48	1	2	4	0	0	0	1	2	1	63	64	0	PD	1	16	1	16	PD	1								1.2	13	18	3.9	0.7	0.8	156	1.07	139	0	0	5	0.82	15	22	4	0.6	0.8	143	1.04	141
2	2	57	1	2	2	1	0	0	1	3	1	26	26	0	CR	1	20	1	20	PD	1								209	40	24	3.6	1.6	0.7	35	1.25	140	0	0	5	7	34	20	3.8	1.6	0.8	50	1.4	139
2	1	45	0	2	2	1	0	0	1	1.8	0	28	28	0	PD	1	22	1	20	PD	1								2.1	34	10	2.9	0.9	1.1	101	1.47	137	0	0	6	2.9	37	14	3.6	1	1.2	90	1.3	139
2	2	69	1	3	2	1	0	1	3	2.5	1	32	33	0	CR	1	21	1	20	PD	1								105	27	16	4.2	0.5	0.9	117	1.04	143	0	0	5	4.1	25	15	4	0.6	0.9	130	1.03	140
2	2	68	0	1	2	1	0	0	1	1.3	0	30	31	0	PD	1	22	1	22	PD	1								6.5	30	21	3.3	1.6	0.9	54	1.25	138	0	0	6	3.9	30	21	3.4	1.6	1.9	64	1.17	139
2	2	75	0	4	2	1	0	1	2	1.5	1	33	34	0	PD	1	27	2	1	PD	1								2.5	22	21	4.3	0.4	1.3	299	1	144	0	0	5	2.7	23	17	4.5	0.5	1.1	323	0.95	143
2	1	59	1	3	1	1	0	1	2	1.5	1	11	12	0	PD	1	5	2	2	PD	1								3	38	17	2.4	0.1	1.1	164	1.01	139	1	0	8	2.6	49	30	2.7	0.3	1.4	167	0.94	139
2	1	66	0	7	1	1	0	0	1	2	0	24	58	0	PD	1	5	2	2	PD	1								5.5	34	21	2.2	1.5	0.8	63	1.5	140	0	0	6	4.5	34	21	2.7	2.1	0.8	68	1.5	138
2	2	70	1	4	2	1	0	0	1	3	1	70	70	0	CR	0	70	2	2	PD	1								5.2	23	16	3.9	0.7	0.8	97	0.92	142	0	0	5	4	43	35	4	0.8	0.8	139	0.95	141
2	1	68	1	12	2	1	0	0	1	1	0	47	79	1	PD	1	11	2	2	PD	1								4.3	39	48	3.4	0.5	0.7	120	1.14	139	0	0	6	5.9	47	54	4.1	0.8	0.9	161	1.17	154
2	2	68	1	3	2	1	0	0	1	2.4	1	33	35	0	CR	0	33	2	2	PD	1								32.4	38	27	3.4	0.7	0.9	194	1.04	137	0	0	6	28.3	21	17	3.9	1.2	1.1	195	1.02	129
2	1	70	2	4	3	1	0	1	2	4.8	2	48	49	0	CR	0	48	2	4	PD	1								422	93	129	3.7	0.6	1.2	103	1.16	141	0	0	5	6.7	24	17	4.1	0.6	1.1	122	1.1	142
2	2	82	2	5	3	1	0	1	4	2.5	2	36	36	0	PD	1	19	2	5	PD	1								75	37	32	3.9	0.4	0.7	164	1.04	137	0	0	5	8.8	32	28	3.7	0.4	0.7	163	1.05	132
2	2	75	1	6	2	1	0	0	1	4.5	1	30	44	1	PD	1	26	2	5	PD	1								10.6	71	23	3.5	0.9	0.9	94	1.3	142	0	0	5	11.1	62	18	3.5	1.2	1	110	1.17	141
2	1	54	0	5	2	1	0	0	1	1.5	0	26	26	0	CR	0	25	2	5	PD	1								4.4	52	49	3.4	1.1	0.8	35	1.11	139	0	0	6	7.3	50	60	3.9	1.2	0.8	47	1.17	138
2	1	75	1	9	2	1	0	0	1	1.5	0	60	132	0	CR	0	60	2	5	PD	1								7.4	40	12	3.6	0.7	0.9	102	1.16	139	0	0	7	6.2	29	10	3.9	0.7	0.8	105	1.15	136
2	1	78	2	1	1	2	0	0	1	5	2	6	7	0	CR	0	6	2	6	PD	1								4785	23	16	3.5	0.6	0.9	185	1.07	138	0	0	5	1691	65	37	2.5	1.2	1.1	191	1.39	127
2	1	63	2	5	4	1	0	0	1	1.5	0	17	23	0	CR	0	16	2	6	PD	1								102	47	17	2.1	2	0.9	73	1.38	133	0	0	8	522	73	20	2.2	2.5	0.9	85	1.43	137
2	2	46	0	4	2	1	0	0	1	2.5	1	21	42	1	CR	0	21	2	6	PD	1								14.3	38	31	3.3	1.9	0.7	163	1.28	138	0	0	6	5.3	38	33	3.3	1.5	0.6	166	1.17	136
2	1	75	1	9	1	1	0	1	2	1.5	1	35	36	0	CR	0	35	2	7	PD	1								5.1	28	30	3.7	0.9	1.3	97	1.06	144	0	0	5	4.6	33	29	3.9	1.2	1.3	96	1.16	143
2	1	56	0	1	3	1	0	0	1	1.5	0	32	33	0	CR	0	32	2	8	PD	1								30.6	109	36	3.6	0.4	0.8	69	1.18	137	0	0	5	33.9	158	118	3.6	1.2	1	58	1.15	135
2	1	75	1	6	2	1	0	1	3	2.5	1	61	62	0	PD	1	27	2	9	PD	1								12.1	34	21	3.7	0.7	0.8	135	1.19	140	0	0	5	1.4	30	16	3.6	0.9	0.8	131	1.22	143
2	2	81	1	3	2	0	0	1	1	2	1	25	25	0	PD	1	18	2	9	PD	1								21.9	33	16	3.8	0.4	1.1	179	1.02	140	0	0	5	3.9	38	21	4	1.7	0.7	175	1.1	139
2	1	58	0	1	1	1	0	0	1	1.5	0	15	16	0	CR	0	15	2	10	PD	1								4.8	47	44	3.9	0.6	0.9	110	1.03	138	0	0	5	4.1	52	38	3.7	1	1.4	102	1.03	135
2	1	69	0	3	1	1	0	0	1	1	0	32	34	0	CR	0	32	2	11	PD	1								5.3	28	7	3.1	1.8	0.9	53	1.24	136	0	0	6	7.2	24	7	3.2	1.4	1.1	52	1.22	141
2	1	45	2	4	2	1	0	1	3	2.5	2	28	28	1	PD	1	19	2	11	PD	1									77	21	3.7	0.6	1.3	74	1.16	141	0	0	5	5.9	59	57	3.2	0.6	1.2	59	1.23	138
2	1	61	0	4	1	1	0	0	1	3	1	22	57	0	CR	0	19	2	12	PD	1								4.1	37	24	3.6	0.6	1.3	91	0.97	141	0	0	5	3.5	37	10	4	0.8	1.1	94	1.09	142
2	1	66	0	3	2	1	0	0	1	1	0	26	134	1	CR	0	25	2	14	PD	1								607	22	22	4.3	0.7	0.9	146	1.07	139	0	0	5	78.5	28	23	4.2	0.8	0.9	149	1.14	141
2	1	77	1	2	3	1	0	0	1	2	1	17	95	0	CR	0	13	2	13	PD	1								3	55	26	4	1.2	1	64	1.15	137	1	0	5	3.5	35	17	4	1.3	1	70	1.26	132
2	1	61	1	7	2	1	0	0	2	2.8	1	55	56	0	CR	0	54	2	19	PD	1								259	18	17	4	0.4	1	234	1.03	138	0	0	5	6.1	14	9	4.3	0.5	0.8	217	1.06	139
2	1	59	0	2	2	1	0	0	1	1	0	53	54	0	CR	0	22	2	22	PD	1								3.8	43	29	4	1.4	0.8	48	1.13	144	0	0	5	3	45	30	4.2	2	0.9	44	1.25	143
2	1	41	1	3	2	1	0	0	2	2	1	66	66	0	CR	0	66	2	23	PD	1								1.1	16	20	4.1	0.6	1	132	1.04	141	0	0	5	1.4	18	23	4.3	0.9	1.1	125	1.06	142
2	2	72	1	4	3	1	0	0	1	1	0	66	118	0	PD	1	31	2	10	PD	1								12.5	56	29	2.8	1.1	1.1	107	1.63	138	0	0	7	38.4	53	67	3.2	2.3	0.9	119	1.33	139
2	1	58	1	4	2	1	0	1	2	4.6	1	40	41	1	CR	1	36	2	18	PD	1								3.7	42	42	4	0.8	0.8	142	1.08	142	0	0	5	3.6	29	20	3.8	0.9	0.8	139	1.07	137
2	1	64	2	7	2	1	0	1	2	5	2	55	56	0	PD	1	11	2	9	PD	1								1.9	31	23	4.2	0.5	0.8	147	1.11	141	0	0	5	3	22	12	3.9	0.5	0.6	162	1.02	143
2	1	61	1	3	3	1	0	0	1	1	0	52	84	0	CR	0	51	2	36	PD	1								3.4	41	21	4	2.3	1.2	63	1	139	0	0	5	3.7	40	25	4.2	0.9	1	77	0.99	138
2	1	73	2	3	3	0	0	1	2	3	1	73	118	0	CR	1	74	2	56	PD	1								3	50	37	3.7	0.6	1.2	192	1.09	141	0	0	5	2.5	52	58	3.7	1.7	0.9	186	1.04	140
2	1	57	1	1	2	1	0	0	1	2	1	25	25	0	CR	0	23	3	13	PD	1								3.1	17	16	3.9	1.2	0.8	68	1.14	145	0	0	5	3.3	25	25	4.7	1.2	0.8	73	1.12	146
2	2	60	0	2	4	1	0	0	1	1.8	0	18	25	1	CR	0	17	3	17	PD	1								11.7	37	10	3.4	0.6	0.8	86	1.21	132	0	0	6	7.2	38	11	3.5	1.6	0.6	79	1.06	132
[truncated: 7 more columns]
